# Supplementary material for: Evaluation of Hardness and Retrogradation of Cooked Rice Based on Its Pasting Properties Using a Novel RVA Testing
Source: Foods. 2021 Apr 30;10(5):987. doi: 10.3390/foods10050987 (PMC8147165; doi:10.3390/foods10050987)
Supplement: Supplementary file 1 [file foods-10-00987-s001.zip]

Archive with 1 entries (1 files):
- foods-1189722-supplementary.pdf
